# Supplementary material for: Verification of microRNA expression in human endometrial adenocarcinoma
Source: BMC Cancer. 2016 Apr 2;16:261. doi: 10.1186/s12885-016-2296-z (PMC5477761; doi:10.1186/s12885-016-2296-z)
Supplement: Supplementary file 1 — Pick-&-Mix microRNA PCR panel list. (XLS 30 kb) [file 12885_2016_2296_MOESM1_ESM.xls]

## Sheet: Sheet1
Additional file 1: Pick-&-Mix microRNA PCR panel list.
Description: The panel included primers for 25 miRNAs, three endogenous control genes, interplate calibrator and the primer set for detection of a synthetic RNA spike-in (Exiqon, Denmark).
miRName (human)	Panel plate position	microRNA target sequence	Comments
hsa-mir-18a	A1,A2,A3	UAAGGUGCAUCUAGUGCAGAUAG
hsa-mir-92a-1*	A4,A5,A6	AGGUUGGGAUCGGUUGCAAUGCU
hsa-mir-17*	A7,A8,A9	ACUGCAGUGAAGGCACUUGUAG
hsa-mir-18a*	B1,B2,B3	ACUGCCCUAAGUGCUCCUUCUGG
hsa-mir-20a*	B4,B5,B6	ACUGCAUUAUGAGCACUUAAAG
hsa-mir-17	B7,B8,B9	CAAAGUGCUUACAGUGCAGGUAG
hsa-mir-370	C1,C2,C3	GCCUGCUGGGGUGGAACCUGGU
hsa-mir-337-5p	C4,C5,C6	GAACGGCUUCAUACAGGAGUU
hsa-mir-1247	C7,C8,C9	ACCCGUCCCGUUCGUCCCCGGA
hsa-mir-300	D1,D2,D3	UAUACAAGGGCAGACUCUCUCU
hsa-mir-376c	D4,D5,D6	AACAUAGAGGAAAUUCCACGU
hsa-mir-377	D7,D8,D9	AUCACACAAAGGCAACUUUUGU
hsa-mir-758	E1,E2,E3	UUUGUGACCUGGUCCACUAACC
hsa-mir-200a	E4,E5,E6	UAACACUGUCUGGUAACGAUGU
hsa-mir-200b	E7,E8,E9	UAAUACUGCCUGGUAAUGAUGA
hsa-mir-200c	F1,F2,F3	UAAUACUGCCGGGUAAUGAUGGA
hsa-mir-429	F4,F5,F6	UAAUACUGUCUGGUAAAACCGU
hsa-mir-141	F7,F8,F9	UAACACUGUCUGGUAAAGAUGG
hsa-mir-34a	G1,G2,G3	UGGCAGUGUCUUAGCUGGUUGU
hsa-mir-182	G4,G5,G6	UUUGGCAAUGGUAGAACUCACACU
hsa-mir-183	G7,G8,G9	UAUGGCACUGGUAGAAUUCACU
hsa-mir-214	H1,H2,H3	ACAGCAGGCACAGACAGGCAGU
hsa-mir-106a	H4,H5,H6	AAAAGUGCUUACAGUGCAGGUAG
hsa-mir-185	H7,H8,H9	UGGAGAGAAAGGCAGUUCCUGA
hsa-mir-106b*	A10,B10,C10	CCGCACUGUGGGUACUUGCUGC
SNORD38B	D10,E10,F10		Reference gene
Blank (H2O)	G10,H10		Empty well
SNORD49A	A11,B11,C11		Reference gene
hsa-miR-423-5p	D11,E11,F11	UGAGGGGCAGAGAGCGAGACUUU	Reference gene
UniSp6 CP	G11,H11		Control Primers towards synthetic RNA spike-in from Universal cDNA synthesis kit
UniSp3 IPC	A12-H12		Inter-plate Calibrator
