# Supplementary material for: Verification of microRNA expression in human endometrial adenocarcinoma
Source: BMC Cancer. 2016 Apr 2;16:261. doi: 10.1186/s12885-016-2296-z (PMC5477761; doi:10.1186/s12885-016-2296-z)
Supplement: Supplementary file 2 — Normalized expression values. (XLS 71 kb) [file 12885_2016_2296_MOESM2_ESM.xls]

## Sheet: Sheet1
Additional file 2:Normalized expression values
Description:Log2 transformation of the normalized data
	1M	1M	1M	2M	2M	2M	3M	3M	3M	4M	4M	4M	5M	5M	5M	6M	6M	6M	7M	7M	7M	8M	8M	8M	9M	9M	9M	10M	10M	10M	11M	11M	11M	12M	12M	12M	13M	13M	13M	14M	14M	14M	15M	15M	15M	16M	16M	16M	17M
mir-18a	-4.115	-3.92	-3.42	-2.265	-2.5	-2.48	-3.915	-3.905	-3.885	-5.135	-6.34	-6.925	-5.755	-4.265	-3.895	-2.92	-3.02	-2.465	-3.925	-3.96	-3.71	-1.775	-1.605	-1.835	-2.305	-2.655	-2.51	-5.1	-4.83	-5.565	-0.855	-1.235	-1.23	-3.06	-2.25	-1.755	-4.12	-3.115	-2.84501	-1.915	-1.58	-1.645	-2.81	-2.205	-2.435	-1.375	-1.31	-1.245	-2.325
mir-92a-1*	-6.935	-6.19	-5.71	-7.445	-7.44	-7.16	-8.685	-7.835	-6.685	-10.1952	-10.0902	-10.1652	-7.145	-7.195	-7.305	-5.18	-5.44	-6.135	-7.02499	-7.1	-7.16	-8.005	-8.365	-7.875	-5.295	-5.705	-5.52	-8.55	-7.79	-8.915	-6.235	-7.235	-6.83	-7.46	-7.12	-7.775	-6.87	-7.205	-7.93501	-6.165	-6.59	-6.605	-8.63	-6.905	-7.87	-5.305	-6.14	-5.605	-5.375
mir-17*	-4.615	-4.4	-4.37	-3.305	-3.4	-3.17	-4.575	-4.135	-4.715	-5.105	-5.3	-5.575	-5.825	-7.175	-5.135	-2.93	-3.39	-4.175	-4.935	-4.74	-4.85	-3.695	-3.915	-3.655	-4.195	-4.675	-4.17	-5.67	-4.91	-5.165	-3.075	-3.875	-4.22	-3.47	-3.56	-3.335	-5.08	-4.215	-4.66501	-3.495	-3.44	-3.485	-4.03	-3.725	-4.315	-3.655	-3.38	-4.115	-4.185
mir-106b*	-4.185	-4.48	-5.17	-5.025	-5.26	-5.05	-4.645	-5.065	-4.375	-5.705	-6.57	-8.515	-4.525	-3.955	-5.075	-4.5	-4.2	-3.915	-3.645	-3.84	-3.94	-4.105	-4.14	-4.245	-3.635	-4.015	-4.19	-5.6	-5.58	-5.765	-3.025	-4.865	-3.54	-4.01	-3.56	-3.985	-3.76	-4.595	-3.79501	-2.505	-2.5	-2.665	-3.71	-3.855	-4.215	-3.915	-4.62	-3.895	-5.085
mir-18a*	-5.655	-5.37	-7.22	-5.525	-5.23	-4.7	-5.295	-4.915	-4.675	-8.865	-8.76	-8.835	-6.735	-7.885	-7.575	-6.06	-5.11	-4.385	-7.295	-6.94	-6.3	-4.625	-4.335	-4.255	-4.435	-6.245	-5.36	-6.94	-8.3	-7.305	-3.585	-4.505	-4.29	-6.77	-5.88	-4.655	-5.76	-5.705	-5.76501	-3.775	-3.28	-3.235	-5.15	-5.545	-5.985	-4.825	-4.62	-3.705	-6.145
mir-20a*	-5.865	-5.41	-4.68	-4.065	-4.28	-3.89	-2.995	-3.025	-3.145	-5.225	-6.61	-5.675	-5.535	-7.395	-6.6	-4.82	-6.52	-5.935	-5.655	-5.23	-6.18	-4.725	-4.895	-4.915	-4.455	-5.085	-5.57	-5.72	-6.7	-6.295	-4.665	-3.975	-4.68	-3.78	-4	-3.195	-6.72	-5.155	-4.95501	-2.915	-3.28	-3.205	-4.35	-4.095	-4.645	-3.775	-4.26	-3.925	-4.715
mir-17	-6.165	-5.01	-4.54	-4.075	-4.27	-4.21	-5.975	-5.655	-5.195	-7.465	-6.96	-7.455	-5.925	-6.655	-6.305	-3.97	-4.85	-4.735	-5.955	-6.02	-5.88	-4.785	-4.295	-4.625	-3.805	-4.495	-3.91	-6.24	-5.86	-6.575	-4.765	-4.835	-4.29	-3.17	-3.68	-3.095	-6.79	-6.165	-4.87501	-3.765	-3.59	-3.255	-4.87	-4.245	-4.115	-3.305	-4.14	-4.005	-4.055
mir-370	-8.575	-8.4	-8.49	-9.145	-9.24	-8.99	-6.565	-8.065	-7.075	-7.04103	-6.93603	-7.01103	-6.925	-7.385	-6.675	-6.835	-6.16	-7.565	-8.765	-7.05	-7.24	-7.905	-7.845	-8.725	-6.405	-7.105	-6.4	-7.3	-7.59	-7.855	-6.30228	-6.60228	-6.54728	-7.65478	-7.73478	-7.61978	-7.21	-7.175	-6.18501	-8.005	-6.73	-6.575	-9.46	-7.985	-7.405	-8.265	-8.655	-9.175	-7.645
mir-337-5p	-7.595	-7.86	-7.65	-10.4977	-10.5927	-10.3427	-7.265	-8.135	-6.075	-7.52353	-7.41853	-7.49353	-6.795	-6.845	-6.955	-6.51603	-6.52603	-6.56103	-9.625	-8.78	-9.19	-7.885	-9.035	-8.725	-7.445	-6.795	-6.42	-8.63	-7.81	-9.335	-5.575	-5.875	-5.82	-10.809	-10.889	-10.774	-8.64	-8.665	-7.57501	-7.015	-6.94	-6.825	-7.39	-6.695	-7.505	-7.835	-8.01504	-8.325	-8.825
mir-1247	-7.285	-7.39	-6.92	-7.655	-7.36	-8.71	-5.405	-4.185	-5.095	-7.845	-7.74	-7.815	-6.355	-6.405	-6.515	-7.2	-6.72	-7.00004	-8.76	-8.28	-9.45	-5.915	-5.825	-6.705	-4.455	-5.525	-5.48	-6.57	-6.14	-6.605	-5.795	-6.32999	-6.51	-6.7589	-6.8389	-6.7239	-3.67	-3.335	-3.01501	-5.595	-6.1	-6.025	-4.74	-4.625	-4.725	-8.805	-8.78	-8.885	-2.0725
mir-300	-10.074	-9.89899	-9.98899	-8.82646	-8.92146	-8.67146	-9.39521	-9.29521	-9.38521	-8.52396	-8.41896	-8.49396	-7.325	-7.61	-7.955	-7.51646	-7.52646	-7.56146	-9.815	-9.86	-9.98	-9.605	-8.955	-10.715	-7.77146	-8.18146	-7.99646	-10.84	-10.73	-10.915	-7.78521	-8.08521	-8.03021	-9.44	-9.17	-9.755	-10.5131	-9.025	-10.4581	-9.76521	-9.74021	-9.80521	-8.6	-8.425	-8.615	-8.57146	-8.54646	-8.65146	-9.645
mir-376c	-4.755	-4.93	-5.52	-6.375	-6.24	-7.05	-4.015	-4.035	-4.085	-8.305	-8.22	-7.665	-6.925	-8.225	-7.535	-5.04	-6.29	-5.015	-5.775	-6.43	-6.01	-5.025	-4.965	-4.395	-2.975	-2.865	-3.21	-5.73	-5.36	-5.605	-5.195	-6.005	-5.59	-7.83	-8.08	-8.465	-4.95	-4.445	-4.86501	-2.995	-3.14	-3.185	-3.45	-3.455	-3.635	-4.905	-6.32	-4.695	-5.025
mir-377	-7.84	-7.74	-7.68	-7.895	-8.72	-9.2	-7.275	-7.905	-6.095	-8.775	-8.67	-8.745	-8.175	-8.225	-8.335	-7.83504	-7.87	-7.855	-8.295	-8.72	-9.06	-8.535	-7.685	-8.055	-6.735	-8.655	-5.77	-7.73	-8.24	-9.655	-6.70832	-7.00832	-6.95332	-8.06082	-8.14082	-8.02582	-8.13	-8.835	-6.49501	-7.535	-6.87	-6.865	-8.76	-7.015	-7.035	-8.315	-8.29	-8.395	-8.365
mir-758	-8.055	-7.99	-8.02499	-8.065	-9.39	-8.525	-7.495	-6.685	-9.085	-6.755	-6.65	-6.725	-9.22649	-9.27649	-9.38649	-9.18774	-9.19774	-9.23274	-9.955	-9.62	-9.21	-7.235	-7.595	-6.495	-7.995	-6.515	-7.45	-8.49	-7.64	-8.915	-9.45649	-9.75649	-9.70149	-9.08	-9.16	-9.045	-10.71	-7.945	-8.15501	-8.495	-6.95	-7.595	-7.07	-8.035	-7.415	-8.015	-7.99	-8.095	-8.725
mir-200a	0.915	1.03	0.94	-0.075	-0.02	0.25	0.415	0.475	0.275	-0.565	-0.23	-0.475	1.415	1.545	1.325	1.3	1.51	1.175	1.165	1.14	1.08	-0.035	-0.075	-0.065	1.395	1.165	1.13	-0.82	-0.72	-0.885	0.735	0.375	0.38	1.59	1.67	1.495	-0.34	-0.165	0.0749946	3.065	3.13	3.055	0.72	0.845	0.575	0.845	0.84	0.765	0.075
mir-200b	2.445	2.57	2.72	1.285	1.06	1.54	1.285	1.485	1.425	0.725	0.72	0.525	2.715	2.495	2.545	2.7	2.75	2.565	2.355	1.9	2.05	1.595	1.455	1.665	3.065	2.535	2.76	0.56	0.75	0.645	2.355	1.545	2.35	3.21	3.09	3.105	1.72	1.795	1.08499	4.635	4.4	4.595	2.28	2.445	2.275	2.715	2.54	2.695	1.175
mir-200c	4.475	4.63	4.52	2.755	2.68	2.88	3.405	3.495	3.445	3.235	3.38	3.185	4.475	4.405	4.425	3.5	3.63	3.685	3.845	3.76	3.77	1.905	1.965	1.945	4.155	3.685	3.92	1.72	1.79	1.615	3.895	3.525	3.65	3.43	3.77	4.295	2.99	3.175	3.23499	4.205	4.27	4.255	3.68	3.875	3.695	4.155	4.24	4.165	3.005
mir-429	-0.815	-0.78	-0.98	-1.495	-1.33	-1.11	-0.895	-0.875	-0.935	-1.985	-1.82	-1.955	-0.135	-0.085	0.015	-0.49	-0.66	-0.565	-0.595	-0.67	-0.71	-1.245	-1.005	-1.035	0.395	-0.345	0.09	-2.57	-2.21	-2.545	-0.345	-0.435	-0.47	0.04	0.36	0.465	-1.22	-0.955	-1.27501	1.905	1.92	1.845	-0.31	-0.275	-0.425	0.065	0.14	-0.095	-1.175
mir-141	2.355	2.39	2.4	1.475	1.32	1.64	1.275	1.365	1.295	1.915	1.98	1.965	2.145	2.025	1.935	1.75	1.74	1.705	1.685	1.62	1.65	0.385	0.455	0.385	2.585	2.315	2.34	0.06	0.11	0.055	1.735	1.435	1.43	2.67	2.73	2.935	1.02	0.955	1.00499	2.175	2.16	2.125	2.39	2.475	2.335	2.765	2.85	2.705	1.745
mir-34a	1.325	1.47	1.36	-1.035	-1.3	-1.05	0.315	0.465	0.365	-0.375	-0.26	-0.645	0.255	0.155	-0.025	0.79	0.84	0.795	0.065	-0.09	-0.13	-0.285	-0.185	-0.255	1.515	0.935	1.29	-0.7	-0.73	-0.765	0.545	0.315	0.38	-1.96	-1.68	-0.985	-0.26	-0.115	-0.115005	-1.155	-0.84	-0.935	1.26	1.335	1.145	0.945	0.95	0.875	-0.765
mir-182	-1.695	-1.34	-1.49	-1.665	-1.74	-1.51	-2.545	-2.375	-2.275	-1.565	-1.42	-1.275	0.285	0.385	0.285	-1.74	-1.91	-1.595	0.035	-0.07	-0.14	-1.225	-1.025	-1.145	-0.785	-0.905	-1.04	-4.09	-3.89	-3.915	-0.715	-1.375	-1.02	0.1	0.21	0.315	-1.02	-1.305	-1.12501	-0.035	0.02	-0.065	-0.73	-0.715	-0.615	0.505	0.53	0.455	-2.515
mir-183	-3.425	-3.51	-3.91	-4.235	-3.68	-3.69	-3.955	-3.825	-4.425	-4.445	-3.48	-3.805	-1.415	-1.645	-1.185	-3.97	-4.39	-4.225	-1.995	-2.25	-2.14	-3.405	-3.385	-3.415	-3.175	-3.635	-3.61	-6.31	-6.22	-6.095	-2.775	-3.055	-2.99	-1.77	-2.08	-1.405	-4.04	-4.175	-3.58501	-1.315	-1.2	-1.185	-3.39	-2.805	-3.025	-1.475	-1.37	-1.485	-4.755
mir-214	-2.605	-2.35	-2.54	-2.925	-3.15	-2.97	-1.155	-1.055	-1.075	-5.735	-5.13	-5.925	-3.915	-4.335	-3.955	-2.63	-2.8	-3.035	-2.045	-2.18	-2.11	-2.085	-2.015	-2.085	-1.615	-1.875	-1.81	-1.93	-1.86	-2.155	-3.055	-2.725	-3.16	-6.11	-5.49	-5.495	-2.44	-2.025	-2.10501	-0.455	-0.29	-0.385	-0.99	-0.815	-1.075	-2.755	-2.74	-2.845	-2.905
mir-106a	0.395	0.55	0.47	1.215	1.16	1.38	-0.045	0.035	-0.005	-0.985	-1.17	-1.045	0.065	-0.145	-0.395	1.14	1.05	1.045	-0.115	-0.14	-0.12	1.045	0.995	1.015	1.655	1.275	1.47	-0.53	-0.42	-0.535	1.715	1.445	1.55	2.49	2.43	2.515	0.42	0.375	0.634995	1.845	1.9	1.835	1.21	1.305	1.185	1.875	1.78	1.715	1.145
mir-185	-1.575	-1.14	-1.7	-3.085	-3.15	-2.56	-2.265	-2.485	-2.665	-2.615	-2.26	-2.335	-2.205	-2.455	-2.405	-1.42	-0.88	-1.165	-2.415	-2.32	-1.92	-1.995	-2.105	-2.265	-1.205	-1.945	-1.57	-2.99	-2.87	-3.225	-0.795	-1.355	-1.16	-1.65	-1.82	-1.785	-1.84	-1.765	-2.32501	-0.945	-1.03	-1.195	-1.65	-1.525	-1.835	-1.285	-1.47	-1.345	-1.945
[truncated: 101 more columns]
